# Supplementary material for: Differential expression profiles of the salivary proteins SP15 and SP44 from Phlebotomus papatasi
Source: Parasit Vectors. 2016 Jun 24;9:357. doi: 10.1186/s13071-016-1633-z (PMC4919860; doi:10.1186/s13071-016-1633-z)
Supplement: Additional file 1: — Sequences of primers used in qRT-PCR. (XLS 24 kb) [file 13071_2016_1633_MOESM1_ESM.xls]

## Sheet: Sheet1
Gene	Primers
PpSP15	SP15 F: 5’- GGACAAAAGCCTGAAAGCAG – 3`
	SP15 R: 5’- GAGGTCCAATTCGTTTGTCG– 3`
PpSP44	SP44 F: 5` – TGTGCCAAATCCGATGAAAC – 3`
	SP44 R: 5` – TACGGACTTCCCTGGTTCTG – 3`
α-tubulin	TUB F : 5` – GCGATGACTCCTTCAACAC – 3`
	TUB R : 5` – TCAGCCAGCTTGCGAATAC – 3`
